# Supplementary material for: The Mechanisms of Fur Development and Color Formation in American Mink Revealed Using Comparative Transcriptomics
Source: Animals (Basel). 2022 Nov 9;12(22):3088. doi: 10.3390/ani12223088 (PMC9686883; doi:10.3390/ani12223088)
Supplement: Supplementary file 1 [file animals-12-03088-s001.zip]

Archive with 16 entries (15 files):
- Supplementary/
- Supplementary/FigS1.jpg
- Supplementary/FigS2.png
- Supplementary/FigS3.png
- Supplementary/FigS4.png
- Supplementary/FigS5.png
- Supplementary/FigS6.png
- Supplementary/FigS7.png
- Supplementary/FigS8.jpg
- Supplementary/TableS1.xlsx
- Supplementary/TableS2.xlsx
- Supplementary/TableS3.xlsx
- Supplementary/TableS4.xlsx
- Supplementary/TableS5.xlsx
- Supplementary/TableS6.xlsx
- Supplementary/TableS7.xlsx
