# Supplementary material for: The Mechanisms of Fur Development and Color Formation in American Mink Revealed Using Comparative Transcriptomics
Source: Animals (Basel). 2022 Nov 9;12(22):3088. doi: 10.3390/ani12223088 (PMC9686883; doi:10.3390/ani12223088)
Supplement: Supplementary file 1 [file animals-12-03088-s001.zip › Supplementary/TableS1.xlsx]

## Sheet: Sheet1
	TableS1 The qPCR primer information
序号	Gene	Primer	Sequence(5'to3')
	TYRP2	0008.1647-F	GGAGGAACGACTGTGATGTATG
		0008.1647-R	CCCAGTTGGAGAATCTTGAGTT
	TYR	0007.382-F	ACAATGCCCTGCACATCTAT
		0007.382-R	CATCGTGTCTGGAGAGCTAATC
	KRTAP9-2	0008.453-F	AAGTGACGCAGGCAAGAA
		0008.453-R	TGATCTCGCTCTCGGGTATAA
	KRTAP29-1	11098-F	GTGGCTTCCGAAATGGTATTTG
		11098-R	GTACTGCTGGATGGCTGAAA
	KRTAP2-3	0008.439-F	ACCGTGGTCTGCCACTA
		0008.439-R	AAGATGAGCTGGCAGCAG
	KRTAP1-3	0008.436-F	CTCCACTAGCTTCTGTGGATTT
		0008.436-R	CAGCTGGTCTGGCAACA
	KRTAP3-3	0008.435-F	AAACCAAGAGCAGACCAGATT
		0008.435-R	ATTTGTCAGAGGAGCAGATGG
	TYRP1	0013.684-F	GGTGGACCCATTAGGAGAAATC
		0013.684-R	GGAGGAGTGTCGAATAAACCAA
	KRTAP10-7	0002.43-F	GCTTCCTCCACGTCTTTAACT
		0002.43-R	CTTGCTCGTTTGAAGGGAAATG
	KRTAP12-1	0002.41-F	CGTGTGTGTGCCCATGA
		0002.41-R	AGGGAGCCACATACACAATG
	KRTAP4-2	0008.449-F	CCCTCCTGCTGTGGTTC
		0008.449-R	CTGCAGCAGGTAGTCTGG
	KRTAP4-12	0008.440-F	GCCACACCACCTGCTATC
		0008.440-R	CAGCAAGAGGAGGCACAG
	β- Actin	0015.578-F	TCCCTGGAGAAGAGCTATGA
		0015.578-R	CAGGAAGGAAGGCTGGAATAG
